# Supplementary material for: Real-Time Monitoring of Blood Pressure Using Digitalized Pulse Arrival Time Calculation Technology for Prompt Detection of Sudden Hypertensive Episodes During Laryngeal Microsurgery: Retrospective Observational Study
Source: J Med Internet Res. 2020 May 15;22(5):e13156. doi: 10.2196/13156 (PMC7260662; doi:10.2196/13156)
Supplement: Multimedia Appendix 2 [file jmir_v22i5e13156_app2.xlsx]

## Sheet: hemodynamic
case	ampPPG	maxslopePPG	minslopePPG	width50PPG	areaPPG	rampECG	minPTT	dmaxPTT	maxPTT	sysBP	diaBP	meanBP	HR	timePoint
1	38.04	325.4	-161.1	318.2	0.01174	1.039	350.2	449.7	586.9	123	76	88	70	0
2	44.96	484	-272.6	246.5	0.01623	1.222	307	367.8	506.3	199	109	132	92	1
3	46.26	471.8	-142.7	342.9	0.01492	1.171	421	502.7	608	122	55	70	66	0
4	45.55	448	-456.1	487.2	0.01595	1.119	358	419.7	541.1	178	102	121	108	1
5	47.44	459	-180.3	329.4	0.01566	0.6864	364.8	448.6	578.2	97	61	69	56	0
6	46.17	657.1	-362.4	191.4	0.01835	0.67	294.7	344.3	431.5	132	72	86	118	1
7	41.38	440.1	-237.4	233.3	0.0145	0.8508	364.3	455.2	555.6	106	76	84	72	0
8	46.03	657.2	-412.7	199.6	0.01902	0.7569	316.9	370.6	456.8	142	116	122	94	1
9	45.09	591.8	-227.2	283.8	0.01704	0.6773	386.2	446.2	537.8	80	52	59	53	0
10	46.98	592.6	-387.1	223.8	0.01781	0.4916	348.9	408.5	540.4	116	84	94	88	1
11	45.58	503.9	-362.5	188.6	0.01572	0.4657	332.7	406.1	504.6	151	86	100	96	0
12	44.99	526.1	-370.8	185.2	0.01546	0.4601	323.4	390.7	486.9	176	101	118	109	1
13	45.4	456.7	-291.6	269.6	0.01567	0.9132	323.8	411.8	540.7	144	59	80	79	0
14	47.02	603.3	-404	204.5	0.01818	0.7696	301.8	354.7	450.7	183	84	106	122	1
15	46.03	540.9	-265.7	212.5	0.01667	0.8709	361	436.9	519.1	97	44	57	78	0
16	43	604.4	-348.4	207.3	0.01851	0.8569	340.6	406.5	479.1	127	71	84	88	1
17	47.46	507.8	-226.3	264.1	0.01634	1.095	354.4	430.1	546.4	110	50	63	72	0
18	44.31	683.9	-312.6	213.8	0.01811	1.065	281.9	329.2	406.2	201	125	146	118	1
19	45.59	494.8	-283.8	222.2	0.01541	1.602	429.6	507.1	611.3	134	85	100	80	0
20	46.04	506.7	-321	212.7	0.01604	1.801	401.3	471.1	575	175	107	126	101	1
21	45.58	399.5	-226.6	247.9	0.01452	0.8316	498.1	609.8	724.2	87	55	62	75	0
22	47.43	575.1	-316.6	224.6	0.017	0.6394	396.4	460.9	565.9	140	91	102	113	1
23	46.84	451.6	-267.4	250.2	0.01563	2.347	367.3	439.2	571.2	104	62	72	80	0
24	47.43	572.4	-333.5	237.2	0.01707	2.69	303.8	368.3	496	157	93	108	90	1
25	45.25	561.3	-224.7	238.3	0.01625	1.434	332.6	423.3	501.3	137	77	90	72	0
26	43.01	599.9	-347.3	209.4	0.0171	1.36	316.6	380	459.8	142	116	123	101	1
27	46.98	520.7	-238.4	258.3	0.0169	1.263	336.6	405.2	515.8	96	53	64	81	0
28	47	639.8	-314.6	240.3	0.01882	1.236	288.2	340.2	443.4	158	72	95	95	1
29	43.87	543.6	-209.6	266.6	0.01651	1.41	375.8	449.8	529.1	104	67	74	75	0
30	46.82	590.3	-344.6	220	0.01748	1.238	338.4	392.5	506.2	151	106	117	106	1
31	46.26	443.5	-228.7	263.6	0.01578	0.8549	328.9	398.6	529.3	151	75	92	96	0
32	43.73	451.2	-276.8	239.3	0.0156	0.9668	301.6	357.4	493.9	201	125	146	121	1
33	45.87	468	-242.9	231.8	0.01535	0.9127	406.3	493.7	593.4	91	69	74	77	0
34	47.84	540.4	-310	227.8	0.01651	0.9018	399.1	467.9	567.5	148	97	109	108	1
35	42.88	347	-239.8	278.4	0.01436	0.8452	374.7	443.4	612.4	118	96	102	102	0
36	46.5	413.7	-239.8	281	0.01532	0.8175	385.1	462.6	608.4	160	79	99	75	1
37	40.1	448.8	-207.5	255.3	0.01393	0.9503	394.5	508.1	600.1	83	67	70	78	0
38	46.65	552.6	-355.6	231.1	0.01676	0.9823	375.9	411.8	556.5	147	95	108	97	1
39	42.65	613.5	-303.5	154.1	0.01818	1.084	455.5	521.3	590.6	102	59	70	84	0
40	38.03	628.4	-271.3	156.3	0.01957	1.089	418.3	475.2	540.3	141	101	110	113	1
41	46.25	487.9	-254.9	262.6	0.01518	1.078	321.9	425.3	526.7	120	84	91	78	0
42	47.07	556.1	-364.9	240	0.01391	1.077	252.9	369.4	464.2	179	89	109	100	1
43	47.24	501.3	-271	290.1	0.01615	0.9176	322.9	403.3	536.5	143	92	104	87	0
44	46.88	691.7	-324.9	220	0.01869	0.8342	289.2	341	428.6	177	88	107	85	1
45	45.16	469.5	-350.9	231.9	0.01022	0.7929	207.5	479.9	586	115	76	85	82	0
46	44.96	473	-393.6	214.7	0.01065	0.8395	209.7	454.4	559.8	147	90	104	75	1
47	47.31	648.1	-299.1	234.2	0.01812	1.053	410.4	467.3	544.9	113	71	82	85	0
48	40.35	653.1	-360.3	211.6	0.02098	1.039	394.8	449.5	528.3	138	93	104	103	1
49	47.57	643.6	-228.1	254.1	0.01641	1.046	340.9	414.1	482	109	63	73	71	0
50	39.96	658.8	-386.5	209.5	0.02148	1.008	319.4	379.3	459.7	137	100	109	100	1
51	45.45	466.1	-229.9	280.2	0.01603	1.364	412.8	480.8	610.3	113	70	79	78	0
52	47.8	507.3	-311.1	247.4	0.01685	1.364	379.2	444	565.4	149	91	104	102	1
53	45.68	341.3	-219.1	278.4	0.01407	0.9306	459.9	544.2	596.2	112	75	83	81	0
54	46.44	410.9	-314.2	204.1	0.01514	1.07	403.7	482.8	524.3	169	117	129	108	1
55	44.6	376.9	-216.8	319.3	0.01455	0.4053	400.1	525.2	665.9	123	51	66	57	0
56	45.28	595.9	-289.8	334.1	0.01994	0.3568	349.4	407.9	494.2	201	110	142	107	1
57	47.01	459.9	-248.9	254.4	0.01569	1.17	431.1	512.5	629.1	107	65	75	80	0
58	46.61	455	-251.3	249.7	0.01538	1.162	420.3	502.9	616.6	126	82	93	92	1
59	44.3	565.7	-329.7	224	0.01709	0.5309	318	377.4	489.3	168	99	115	102	0
60	46.91	599	-383.8	231	0.01692	0.5884	300.1	362.4	480.9	201	123	143	110	1
